# Supplementary material for: Plasma proteomics analysis of Chinese HIV-1 infected individuals focusing on the immune and inflammatory factors afford insight into the viral control mechanism
Source: Front Immunol. 2024 May 10;15:1378048. doi: 10.3389/fimmu.2024.1378048 (PMC11116669; doi:10.3389/fimmu.2024.1378048)
Supplement: Supplementary file 1 [file DataSheet_1.xlsx]

## Sheet: NPX_0416
	Olink NPX Manager 2.1.0.224
NPX data
Panel	Olink IMMUNE RESPONSE(v.3204)	Olink IMMUNE RESPONSE(v.3204)	Olink IMMUNE RESPONSE(v.3204)	Olink IMMUNE RESPONSE(v.3204)	Olink IMMUNE RESPONSE(v.3204)	Olink IMMUNE RESPONSE(v.3204)	Olink IMMUNE RESPONSE(v.3204)	Olink IMMUNE RESPONSE(v.3204)	Olink IMMUNE RESPONSE(v.3204)	Olink IMMUNE RESPONSE(v.3204)	Olink IMMUNE RESPONSE(v.3204)	Olink IMMUNE RESPONSE(v.3204)	Olink IMMUNE RESPONSE(v.3204)	Olink IMMUNE RESPONSE(v.3204)	Olink IMMUNE RESPONSE(v.3204)	Olink IMMUNE RESPONSE(v.3204)	Olink IMMUNE RESPONSE(v.3204)	Olink IMMUNE RESPONSE(v.3204)	Olink IMMUNE RESPONSE(v.3204)	Olink IMMUNE RESPONSE(v.3204)	Olink IMMUNE RESPONSE(v.3204)	Olink IMMUNE RESPONSE(v.3204)	Olink IMMUNE RESPONSE(v.3204)	Olink IMMUNE RESPONSE(v.3204)	Olink IMMUNE RESPONSE(v.3204)	Olink IMMUNE RESPONSE(v.3204)	Olink IMMUNE RESPONSE(v.3204)	Olink IMMUNE RESPONSE(v.3204)	Olink IMMUNE RESPONSE(v.3204)	Olink IMMUNE RESPONSE(v.3204)	Olink IMMUNE RESPONSE(v.3204)	Olink IMMUNE RESPONSE(v.3204)	Olink IMMUNE RESPONSE(v.3204)	Olink IMMUNE RESPONSE(v.3204)	Olink IMMUNE RESPONSE(v.3204)	Olink IMMUNE RESPONSE(v.3204)	Olink IMMUNE RESPONSE(v.3204)	Olink IMMUNE RESPONSE(v.3204)	Olink IMMUNE RESPONSE(v.3204)	Olink IMMUNE RESPONSE(v.3204)	Olink IMMUNE RESPONSE(v.3204)	Olink IMMUNE RESPONSE(v.3204)	Olink IMMUNE RESPONSE(v.3204)	Olink IMMUNE RESPONSE(v.3204)	Olink IMMUNE RESPONSE(v.3204)	Olink IMMUNE RESPONSE(v.3204)	Olink IMMUNE RESPONSE(v.3204)	Olink IMMUNE RESPONSE(v.3204)	Olink IMMUNE RESPONSE(v.3204)
Assay	PPP1R9B	GLB1	PSIP1	ZBTB16	IRAK4	TPSAB1	HCLS1	CNTNAP2	CLEC4G	IRF9	EDAR	IL6	DGKZ	CLEC4C	IRAK1	CLEC4A	PRDX1	PRDX3	FGF2	PRDX5	DPP10	TRIM5	DCTN1	ITGA6	CDSN	GALNT3	FXYD5	TRAF2	TRIM21	LILRB4	NTF4	KRT19	ITM2A	HNMT	CCL11	MILR1	EGLN1	NFATC3	LY75	EIF5A	EIF4G1	CD28	PTH1R	BIRC2	HSD11B1	NF2	PLXNA4	SH2B3	FCRL3
Uniprot ID	Q96SB3	P16278	O75475	Q05516	Q9NWZ3	Q15661	P14317	Q9UHC6	Q6UXB4	Q00978	Q9UNE0	P05231	Q13574	Q8WTT0	P51617	Q9UMR7	Q06830	P30048	P09038	P30044	Q8N608	Q9C035	Q14203	P23229	Q15517	Q14435	Q96DB9	Q12933	P19474	Q8NHJ6	P34130	P08727	O43736	P50135	P51671	Q7Z6M3	Q9GZT9	Q12968	O60449	P63241	Q04637	P10747	Q03431	Q13490	P28845	P35240	Q9HCM2	Q9UQQ2	Q96P31
OlinkID	OID00936	OID00937	OID00938	OID00939	OID00940	OID00941	OID00942	OID00943	OID00944	OID00945	OID00946	OID00947	OID00948	OID00949	OID00950	OID00951	OID00952	OID00953	OID00954	OID00955	OID00956	OID00957	OID00958	OID00959	OID00960	OID00961	OID00962	OID00963	OID00964	OID00965	OID00966	OID00967	OID00968	OID00969	OID00970	OID00971	OID00972	OID00973	OID00974	OID00975	OID00976	OID00977	OID00978	OID00979	OID00980	OID00981	OID00982	OID00983	OID00984
LTNP1	4.54753	2.73976	2.52466	0.23872	1.50822	3.78114	5.91575	2.07506	2.90203	1.23432	1.28033	2.119	-0.5894	4.75967	1.83944	2.66362	1.74041	0.52942	0.55904	6.64952	3.47119	1.46517	4.75681	2.10897	2.64685	1.83198	-0.03627	1.53352	3.53135	2.7435	0.44102	3.04362	2.14802	10.0547	8.38857	4.21311	1.16387	0.20796	2.78707	-0.50471	4.31148	2.73272	3.28404	-0.64141	2.55896	0.04738	3.67222	2.08868	0.39509
LTNP2	2.07342	3.10287	0.54903	0.24455	1.93341	2.68783	1.57077	0.79529	1.90867	1.62062	1.20181	2.48989	-0.56835	2.75908	1.07495	2.05897	0.04695	-0.35826	0.50277	4.93811	0.64308	1.16905	2.68556	5.52833	1.86499	1.95885	-0.50794	0.67178	2.79661	1.64126	-0.11567	1.52983	0.87181	6.9677	6.3879	1.91178	1.12565	0.18051	1.50992	0.26835	2.30764	1.44108	2.26324	-0.21044	3.39987	-0.12766	1.4177	1.15158	0.01714
LTNP3	6.32446	2.56332	2.89823	2.17617	5.05372	4.11509	7.51346	1.79079	2.23666	2.33969	4.01442	1.73856	0.13845	3.32136	3.86152	2.88839	4.72317	2.99829	2.80272	8.07667	1.17768	4.84984	6.30485	4.41443	2.50359	1.87055	1.48955	2.5803	5.4094	2.29735	0.3929	2.06857	2.45757	8.73913	7.9988	2.57199	1.24276	0.39906	2.41196	-0.0679	6.78976	2.00972	3.3272	0.71667	1.67405	3.80344	6.17136	5.22867	0.95285
LTNP4	3.9234	1.23878	1.98884	-0.39127	1.79643	3.92717	6.63217	1.58282	2.05335	1.48697	1.52333	1.999	-0.90625	2.97803	1.54622	2.79059	0.49038	0.07651	0.59198	7.11809	0.75522	0.95214	3.74563	2.7785	3.29822	1.65525	0.31348	0.43785	2.85467	2.38618	0.80045	3.79217	2.47132	8.06868	8.02934	3.47782	2.26312	0.41787	1.90886	-0.2898	3.7862	1.47299	3.61238	-0.5433	2.36994	0.25514	3.40079	2.02747	0.23446
LTNP5	5.24692	2.37577	3.22856	1.12032	2.51187	3.95016	7.37768	1.43861	3.26347	2.24903	2.28012	3.14666	0.07301	3.45226	2.64079	3.01115	2.26955	1.25638	0.94381	7.46525	1.14477	2.20697	5.48768	2.87908	2.65925	2.95027	0.78091	1.76585	3.67085	3.45533	0.76039	2.82127	1.42266	8.97443	8.45177	3.16358	3.02512	1.05993	2.81525	0.1154	5.50072	2.56887	3.71631	0.1218	3.36933	1.09408	4.51431	2.98369	1.87761
LTNP6	6.21186	2.40277	2.63596	1.85072	4.31778	3.85837	7.6833	1.23381	2.87335	2.65084	3.07827	2.20584	0.2513	3.5076	2.83216	3.00748	2.18826	1.73583	1.81967	7.9955	0.69218	2.65218	5.51824	3.16912	1.97775	2.51649	0.4623	1.64715	3.88217	2.35237	0.61784	2.59275	1.52355	8.47299	8.19668	2.06554	3.46977	0.7841	2.17359	0.01589	5.25303	1.99334	3.54042	0.67921	3.13076	2.53314	5.39215	4.68974	0.99654
LTNP7	6.60037	1.61986	2.95546	3.02034	4.17407	4.36482	7.2958	1.58945	2.84707	2.08306	2.80871	2.14941	0.37183	3.07814	3.40951	2.89942	2.15035	2.07758	2.15082	7.46609	0.81503	3.65678	6.47649	3.53696	4.05997	2.06254	0.75225	2.4605	4.71046	3.03367	0.73665	4.62857	2.03757	9.45784	8.57523	2.23202	2.5874	0.76006	1.97733	-0.0714	6.03587	2.33522	3.68209	0.27388	2.36344	1.99624	5.87735	5.33619	0.35753
LTNP8	2.65944	1.69554	1.58923	-0.21313	2.47986	3.23802	7.10468	1.39366	2.19187	2.46846	2.0563	1.92697	-1.18231	3.21087	1.84497	2.26625	0.67125	-0.37396	-0.11217	7.4685	1.22387	1.8646	3.66141	2.32894	2.6526	0.8399	-0.16042	1.00222	3.12993	1.90071	0.28079	3.41363	2.35274	8.874	8.27889	2.63808	3.29098	0.48421	2.50109	-0.44436	4.11041	1.79754	2.32799	-0.6581	1.17285	-0.32367	2.26998	2.1091	0.76445
LTNP9	5.48014	1.95437	5.15581	1.28428	1.89944	2.41776	7.41972	0.90628	3.09115	1.73396	2.86091	2.36857	0.26306	3.28362	2.54917	3.40913	4.41949	2.29147	1.80805	7.51035	0.66667	2.02391	6.01997	4.60926	2.54671	2.22494	1.45615	1.28289	2.60045	2.0188	0.78587	3.59646	1.61526	8.7712	8.42643	2.44947	1.65592	0.72477	2.83334	0.26388	6.32908	2.18492	3.23828	0.43196	2.69234	2.36924	6.22751	1.76072	0.58821
LTNP10	3.13725	1.97287	3.30538	1.62922	2.06608	4.25072	7.15773	2.46822	3.06785	2.05277	2.10316	2.41055	-0.3335	3.45738	2.40836	3.19894	2.26662	0.58138	0.66605	7.19167	1.18	2.32805	3.8603	3.71888	3.52643	2.13909	0.40077	1.70412	3.44869	2.76432	1.4388	4.0058	2.59654	9.32466	8.84937	3.71462	2.60723	0.70831	3.07376	-0.25217	4.8997	1.97351	3.31445	-0.42035	2.9363	0.65681	3.54012	1.927	0.55584
LTNP11	3.11214	2.4276	1.26228	2.47595	1.66094	2.40174	4.80361	1.22413	2.88427	1.70336	3.6125	2.31273	-0.47607	3.33396	3.07522	2.6053	3.08124	2.18374	-0.1308	5.5735	1.32292	4.22995	5.37955	1.23937	2.9046	2.25754	-0.4422	0.7012	4.49679	2.97692	0.88406	3.27758	1.82895	7.27825	8.55012	2.82434	0.94943	1.74909	2.37689	0.0037	6.21563	1.67088	3.61904	0.40717	3.5317	-0.79994	4.55467	2.97544	-0.14887
LTNP12	5.1742	1.45755	2.44846	1.04269	2.46711	3.1993	6.69638	3.09455	2.72078	1.59246	1.93557	1.87925	-0.31119	3.133	2.14541	2.97117	1.23774	1.14343	1.14554	7.05164	0.90468	2.77215	5.33142	2.36835	2.52304	2.39251	0.30875	1.88595	3.70741	2.79336	0.62569	3.32736	2.30692	8.36239	7.96673	3.33794	2.55394	0.36123	2.5476	0.28353	4.61029	2.1568	3.46626	0.0047	2.87323	0.14479	4.04877	3.02056	0.15569
LTNP13	6.64074	3.11471	7.40082	4.27609	6.10718	3.66799	8.21192	2.12276	2.86305	3.67759	4.72362	2.74328	1.83838	3.1764	5.01828	3.62373	3.93786	3.51957	5.00557	7.7636	1.80488	4.95044	7.2002	5.64668	3.18672	2.87582	2.49996	3.51913	6.92289	3.42959	1.34746	3.30693	1.81663	9.45175	8.89073	3.14467	2.70048	1.28811	3.80095	0.42515	7.39996	2.79996	3.62547	2.16014	3.4873	4.86117	8.09332	7.31533	1.0708
LTNP14	5.99779	2.37517	3.04394	1.09568	4.28952	4.25741	6.92639	2.07518	2.76237	1.45059	2.05437	2.72612	0.25694	3.91382	2.90856	2.97091	2.6714	2.1288	2.48232	7.54378	1.46007	2.08389	5.70616	2.86066	2.47912	2.42705	0.79674	1.89056	4.57669	2.53152	1.07036	2.67525	2.82759	8.99543	8.41155	3.31872	1.42266	0.60356	3.34427	0.19055	5.86238	2.57607	3.80152	0.35655	2.70431	2.89247	6.11994	4.59804	1.62075
LTNP15	6.48386	4.15971	8.97942	4.24189	5.94843	3.22656	8.41475	1.89445	6.35332	4.54917	2.34221	1.84126	1.23961	4.34104	4.69589	5.73303	3.34198	4.30935	3.73639	8.07089	2.05485	4.70966	7.72139	4.73108	2.8427	2.40868	3.2103	3.48327	7.49428	2.76475	0.99932	4.05592	2.5074	12.0884	8.78285	2.96274	5.51567	1.15386	3.15993	-0.04787	7.71981	2.36768	3.6562	1.62913	3.50376	5.06408	7.09451	6.18596	0.89743
LTNP16	5.52971	1.94505	3.20388	2.21152	3.22293	3.44139	7.28055	1.23701	2.88854	2.5119	2.29046	1.74755	-0.51011	3.37769	2.55047	3.0949	2.07751	1.97994	1.44026	7.13058	0.93747	2.85486	5.97094	3.07459	2.77452	2.37621	0.34675	2.23912	3.41041	2.63619	0.90941	3.24354	2.05269	8.57277	8.08128	2.58636	2.83398	0.45183	2.58753	-0.81857	5.61153	1.95175	3.33711	-0.10957	3.06096	1.70404	4.2492	4.44341	-0.06287
VP1	5.4112	2.21858	2.76612	1.16164	3.19773	3.93309	6.92042	1.75264	2.87139	1.81509	2.50491	2.13968	-0.0981	3.5718	2.25714	2.26368	1.70791	1.61267	1.67625	6.61238	0.96681	1.00128	4.74487	5.92994	1.91857	2.5126	1.13858	1.04623	3.80468	2.80939	0.82544	3.25522	1.40038	7.64158	8.54316	2.77059	1.10757	4.91906	2.92436	0.11209	5.73179	2.39232	3.18199	0.16827	3.32041	3.29684	5.88498	3.04722	1.66088
VP2	6.55825	3.70623	5.36852	3.73136	4.84006	4.07611	7.66958	2.5429	3.88897	2.2781	4.02217	2.03933	0.3757	2.20876	3.69293	3.76392	4.00925	3.66257	3.27895	7.38535	1.75588	2.25742	5.7149	6.42135	2.78467	2.56642	2.31909	2.07011	5.10562	2.59328	1.08881	2.95772	2.26177	9.36267	8.09917	3.71477	1.70356	0.83091	3.41335	0.45188	7.10797	2.5392	3.5322	0.96077	3.3963	4.7659	7.34778	4.9038	1.76793
VP3	7.20328	3.7625	5.35258	3.89411	5.67655	0.28846	8.34041	1.21754	2.20942	3.54002	2.75505	1.39707	0.32813	3.64773	4.73881	2.97805	3.13251	4.19631	3.99929	7.43418	0.61373	2.24575	6.93914	6.68812	2.44716	1.8755	1.20254	1.3508	6.29945	2.41655	1.51078	2.42524	1.71983	8.00723	7.59535	2.9412	1.40897	0.87072	2.7958	0.0757	7.86387	1.89651	2.56805	1.27712	2.6675	5.01627	8.25801	6.54721	1.23058
VP4	6.85064	3.5007	5.78189	2.82992	4.94711	3.47583	7.92451	1.50191	3.10141	2.92958	3.92988	2.51474	0.05869	3.61169	3.50373	2.40663	3.07416	2.81967	3.96392	7.1839	1.04498	1.73053	6.07269	6.43691	2.12825	1.66148	1.36883	1.09735	5.00711	2.59237	0.71187	2.56099	1.98617	8.35918	7.99661	3.49928	1.79878	0.58656	2.44569	0.33473	7.16794	2.39501	5.66304	0.86161	2.50604	4.00146	7.65819	5.18913	1.1956
VP5	6.21026	1.32149	3.22682	2.13153	4.44627	2.47298	7.21165	0.99636	1.78846	2.37437	1.81175	0.88096	-0.63811	2.6097	3.2762	1.75987	1.05874	1.01435	2.77031	7.01793	0.13831	1.56534	6.80241	3.99564	1.68966	0.50695	0.78288	1.33953	4.57227	1.54057	0.55608	2.2272	2.23722	7.10197	6.27441	1.80642	0.83541	0.2589	1.29205	0.22091	5.81183	0.99717	2.57308	0.11519	2.34857	3.48952	6.49173	4.16205	1.05381
VP6	5.81799	2.01212	2.93033	1.44692	3.81336	3.15644	7.06451	1.35063	3.39919	2.28405	1.48889	2.25868	-0.66919	3.27887	2.1871	1.62594	1.93421	1.98133	2.41029	7.33879	0.4832	1.18819	5.13531	4.05417	2.28131	1.76082	0.89276	0.91722	5.01003	3.2055	0.76598	2.70592	2.90823	7.95856	7.81369	3.14574	1.0539	0.17615	1.94239	-0.16032	5.80934	1.4706	2.75978	-0.0485	3.17014	3.67355	5.23467	3.65937	0.01151
VP7	5.07306	2.38407	2.71775	2.83224	3.54823	2.81021	7.06659	2.04361	3.36017	2.53955	1.26392	3.05026	-0.04712	3.54078	3.20113	1.53004	1.45389	1.25536	2.33621	7.25858	0.60915	1.96438	4.80155	3.19007	1.2484	2.09934	1.22941	1.65789	5.51412	3.14487	0.8564	2.79765	2.33294	8.22304	7.86008	4.2862	1.41566	0.44793	2.36168	-0.25678	6.42247	1.95059	4.74294	0.2238	3.17071	3.66712	3.42416	2.26147	0.35641
VP8	4.8049	2.2621	3.89073	0.08926	3.14719	3.0807	6.80921	1.22699	2.64341	2.25055	1.77659	1.38857	-0.62361	2.5298	1.72348	0.83307	1.0428	0.29785	1.58041	7.14373	0.97549	0.71444	4.5698	2.74698	1.37412	1.55644	0.62717	0.81224	3.97077	2.72227	0.1494	2.07944	1.77922	7.95809	6.54548	2.88089	0.85244	-0.00204	1.90996	-0.21914	4.91252	1.73137	2.22794	-0.55614	2.29536	2.24326	3.95753	2.75306	0.30215
VP9	6.24687	2.62324	4.56433	1.78463	4.67384	3.00243	7.39187	0.7923	2.76755	2.60582	1.8994	1.70275	-0.28838	2.9184	2.59582	2.49481	1.48681	2.13261	2.66884	7.40849	0.51424	1.25084	5.4639	4.40778	1.99455	1.77809	1.3209	1.40852	3.37338	2.05528	0.51184	3.61866	1.90593	8.355	7.22342	3.38224	1.06207	0.34898	2.12031	-0.16054	6.42282	1.83906	2.83756	0.11724	2.52353	3.98397	5.55396	4.07192	1.03328
VP10	4.48611	1.58559	2.98546	0.32948	3.31027	3.66934	6.65877	1.4469	2.13188	1.28855	2.22088	1.48421	-0.60056	2.32465	1.70722	2.1736	0.33911	0.98406	2.29539	7.14961	0.49223	0.85395	4.24537	3.39013	1.98431	1.88262	0.18284	0.8781	2.41073	2.42145	0.25701	2.67319	2.04435	7.81737	7.58052	2.99652	1.07872	0.24978	1.83894	-0.7299	4.73643	2.03216	2.90996	-0.33745	2.96569	2.33052	3.62133	2.3297	1.38791
VP11	6.55423	3.38072	6.49895	3.67163	4.61012	4.14174	7.94401	2.70701	3.27585	3.14693	2.5732	2.20891	0.4059	4.0341	4.21488	3.95854	2.77616	4.12624	4.23208	6.37145	1.31193	1.86739	6.04126	6.94432	3.68731	1.59861	1.88172	1.34156	4.96201	2.98381	0.99861	3.6572	2.43911	9.63602	8.25129	3.1183	2.01103	0.91006	3.77678	0.57008	7.17635	2.36725	3.39969	0.95467	4.20298	4.25518	8.04318	5.20366	1.80959
VP12	6.74195	3.99917	6.76518	3.1003	5.34565	4.45035	8.07043	1.94466	3.17058	3.1919	3.61541	1.94106	0.58035	3.60089	3.98375	3.88775	3.85081	4.31886	3.99039	7.69951	1.87043	2.56441	6.95264	5.33922	2.99263	1.84704	2.27442	1.49868	5.84559	3.3402	2.00021	4.50914	2.14019	7.08243	9.20662	3.02846	1.6786	0.51669	3.11833	-0.04851	7.56204	2.21331	3.60195	0.73418	2.31364	4.74678	8.20575	6.13037	1.53552
VP13	3.46622	2.24572	3.77191	0.09707	2.58014	3.4324	6.49282	2.23866	2.41053	2.18611	1.83019	2.24196	-0.33658	4.17669	1.8123	2.33496	0.70398	0.86675	1.5352	6.83549	1.72515	1.26015	3.84541	2.18303	2.06389	2.22553	0.17521	1.34791	3.72928	2.65719	0.90089	2.99034	3.49796	8.17341	7.95326	4.02786	1.37483	0.21834	2.96215	-0.28919	4.78406	2.84591	3.54546	-0.21669	2.47215	1.86701	2.3684	1.75518	0.70045
VP14	6.50772	3.35494	6.24905	2.88482	4.97138	2.36068	8.00815	1.43251	2.33477	3.05185	1.65223	1.49438	-0.39398	3.32533	3.27403	2.23982	3.26143	2.00794	3.35094	6.63326	0.72781	1.26809	5.41913	7.23582	2.61494	1.80231	1.99509	1.16597	4.77109	2.19979	0.30647	2.17611	1.97891	9.14628	7.40293	2.57476	1.20225	0.476	2.18547	0.21442	7.10186	1.61806	2.81723	0.13924	3.78474	4.62183	4.48252	3.62449	-0.03572
TP1	6.20381	1.64146	2.27879	2.88702	4.55104	3.57934	6.76539	1.9489	2.62536	1.8617	2.79415	1.89799	0.31178	3.36545	4.02028	3.26829	1.09107	2.03244	2.6386	7.42137	1.9878	3.01833	6.52537	2.82468	1.74581	2.33073	1.05804	3.41837	3.86689	2.52512	0.96178	3.21546	1.93665	8.67377	8.01469	3.05786	1.51378	0.61651	2.32618	-0.26151	6.82852	2.04586	3.55423	0.47433	2.39193	2.09783	4.63852	5.11238	0.80494
TP2	3.86098	0.94738	2.0107	0.29778	2.6001	0.94571	6.95433	0.90847	2.9218	1.42529	1.35758	1.69817	-0.19004	3.08504	1.8562	2.82406	0.83333	0.09082	0.58438	7.34525	1.13562	1.32323	4.31446	2.2931	2.40435	2.56766	-0.28515	2.36678	3.26456	2.55845	0.27472	3.21508	1.21634	9.53185	7.8419	2.65984	2.75593	0.28212	2.41629	0.25003	4.33469	2.12689	3.70017	0.00801	2.00065	-0.56506	2.20938	1.93892	1.04391
TP3	6.39719	1.21934	3.32955	4.41933	4.13308	4.1948	8.03622	1.50445	3.04903	2.74085	1.34146	1.75448	-0.12826	3.71662	3.76372	4.02353	1.53619	1.87996	2.85665	7.97293	0.87462	4.15868	6.56734	2.96886	1.83212	1.50492	0.52272	4.28786	4.40975	2.39873	0.21386	2.12503	2.13545	9.40502	7.46823	2.68854	3.32444	0.74161	1.99819	-0.3166	6.81175	1.51738	3.35166	0.36037	2.83095	1.85018	4.15932	4.91017	0.04366
TP4	4.46599	1.65591	2.7888	1.29627	3.10704	2.89164	6.21836	1.37755	5.91417	1.17427	3.2557	1.45318	0.4575	2.99251	2.56471	2.88312	0.39733	0.87818	1.23156	6.54421	0.99995	1.90571	5.69725	3.19567	2.68115	2.10292	0.35456	2.13262	3.77589	2.22369	1.01889	3.04484	2.2029	7.76369	7.27965	2.59242	1.38453	0.36025	2.40885	-0.71612	5.38005	1.84379	3.48955	0.07274	2.60159	1.44302	4.64093	4.23101	0.70577
TP5	6.06461	1.47531	4.77894	4.69844	5.77716	2.69281	7.81655	1.74539	2.76796	2.86105	2.60008	2.4946	1.34069	3.27952	5.03006	2.73531	2.82194	2.64598	5.0715	7.75166	1.16586	5.06608	7.16721	4.28403	2.69129	2.23859	1.59595	4.29336	5.73513	3.566	1.44779	3.22508	2.38222	8.62764	7.95287	3.22238	2.69909	1.07995	2.81272	-0.02424	7.54603	2.27909	4.95779	1.49258	2.6004	3.5996	7.76409	6.5973	0.55472
TP6	6.59713	4.51459	9.03118	6.0952	6.63069	4.81691	8.5526	2.16678	3.35053	5.7845	5.92649	2.17464	2.12957	3.98903	6.43786	6.13939	3.82646	3.32743	4.31662	8.24263	1.6075	5.83187	7.9599	5.87983	2.6435	2.63898	4.13914	5.17163	8.25107	3.32386	1.17971	3.26851	1.8521	11.7159	8.57333	3.48982	6.54951	2.53111	3.03635	0.06786	8.12055	2.38172	3.73488	2.32288	3.36532	5.54912	7.92664	7.39391	0.76338
TP7	5.19841	3.38734	1.84051	2.0094	1.42308	-0.71135	5.45491	1.72642	2.69486	1.72177	1.81332	3.15666	0.02778	2.15734	2.23596	2.52792	1.89639	0.78245	0.95547	5.88222	0.87726	1.34082	4.72166	4.11147	2.28614	2.0364	0.11488	1.36138	2.84559	2.0069	0.0084	2.06911	1.05358	7.67278	7.46628	2.49155	1.00128	0.22979	2.41982	-0.22615	4.64766	1.65459	3.01095	-0.4375	2.62176	0.68404	4.54576	1.13545	0.42086
TP8	6.79852	0.96305	2.98685	3.26458	4.82614	3.66234	8.41247	1.5083	3.45197	3.66224	1.57783	2.56071	0.35635	2.58611	4.08354	4.21364	0.99273	2.17517	3.25319	8.13111	1.19771	3.45156	6.4493	3.0141	3.17	2.03017	0.75681	4.03672	4.43201	2.53066	0.75778	2.47808	1.85979	9.39795	7.99739	2.62738	5.33117	1.18614	2.28877	-0.05178	6.85484	1.88795	3.40987	0.54874	2.31633	2.16695	4.5231	4.88649	0.21042
TP9	1.66317	2.16314	2.11664	0.21078	1.53023	3.25232	3.65094	1.90184	2.8717	0.64178	1.54365	2.7062	0.05383	2.60643	1.3396	2.34479	-0.33762	-0.84907	-0.07285	3.29595	2.10434	1.02731	2.31599	1.27618	2.92898	2.51868	-0.13116	1.18161	2.22511	1.65569	-0.10612	3.07614	1.68853	8.11277	7.79119	2.87866	1.13345	0.47923	2.62592	0.07819	1.82533	1.85937	3.00671	-0.49224	2.91028	-0.6548	1.77976	0.81258	0.2704
TP10	4.03989	2.50994	2.23407	0.90932	1.42498	3.81151	4.01353	1.2336	3.04357	0.71894	2.00756	2.10465	-0.13596	2.7334	1.75967	3.0844	0.06757	0.07703	0.25639	5.0715	0.67778	0.76452	3.89538	1.72819	2.79987	2.16974	0.28529	1.68036	2.62447	3.23319	0.29819	2.72382	2.36829	8.51764	7.69527	2.53651	1.27588	0.45986	2.36974	-0.34149	3.60846	2.28306	3.89461	0.11143	2.57391	-0.1743	4.05679	1.78389	-0.09353
TP11	3.95852	2.75644	2.0374	0.93007	1.67383	2.19522	4.74704	1.67417	2.5508	0.60859	1.10128	2.23586	-0.15884	2.65969	1.64671	2.13069	0.11167	0.93856	0.8728	4.47772	1.62925	1.10636	3.54239	3.15872	1.91036	1.59291	0.16636	1.01896	2.88202	1.68069	0.38166	2.19086	1.91076	7.78268	8.3228	3.14363	1.24998	0.38814	1.96046	-0.1741	3.81229	2.09399	2.7587	-0.13803	3.78926	0.58239	4.57222	1.3833	0.83895
TP12	6.36762	4.83614	6.85872	4.92589	6.6364	4.17162	8.07768	1.56493	3.30888	3.51477	4.72418	2.45571	2.04975	3.206	5.83708	3.9166	4.37838	4.67951	4.24243	8.21942	1.20777	5.25069	7.90829	5.69553	3.15785	2.76388	3.69932	4.22423	7.99755	3.03691	0.94233	3.36313	1.9768	9.07584	8.62421	2.55927	2.58677	1.44909	3.59229	0.54161	8.10378	2.24847	4.1812	2.34193	2.78983	5.50171	8.91938	8.28303	1.06149
TP13	6.02431	2.49032	3.60989	3.18291	5.01953	3.57913	6.93652	0.46478	2.7836	2.65332	2.79476	2.92183	0.64811	3.19444	4.58489	2.24699	3.80253	2.97431	3.84849	7.73716	0.83708	4.62376	7.3344	4.3264	1.89495	2.14959	2.13471	4.96503	6.02723	3.55732	0.91384	2.91032	2.1141	8.54575	8.13132	3.20317	1.81723	0.91103	2.23454	-0.18577	7.5211	2.19629	3.54477	1.09685	2.54158	3.30144	6.76202	5.81028	0.11046
TP14	6.18655	2.23104	3.97252	5.67549	5.29994	2.06571	7.17203	1.5585	3.4369	3.72237	2.80511	5.27226	1.10881	3.22338	5.02104	3.61332	1.7542	2.76549	3.67269	7.82387	0.7022	4.08199	7.33576	4.3813	2.21626	2.51243	1.41817	4.70051	6.11797	3.57032	0.39559	2.68444	2.97954	8.45298	7.20084	3.59404	1.3842	0.88319	2.1412	-0.00546	7.57151	1.86658	3.64696	1.14104	1.97265	4.07875	6.36805	5.63492	0.41959
TP15	5.2943	2.54916	3.93815	2.62235	5.02582	3.26158	7.15621	2.11857	2.95767	2.63603	3.32248	2.06789	0.40486	4.10516	3.77684	2.97156	1.54144	2.70469	3.0218	7.43256	1.35509	3.10313	6.84334	2.98614	2.99173	2.76697	1.70488	3.44247	5.6222	3.16568	1.39417	2.56438	2.34444	9.31876	7.94793	3.54446	1.60935	0.67612	2.89899	-0.48768	7.25576	2.1162	3.96032	0.43794	3.19049	3.03319	6.41506	5.0584	0.87346
TP16	6.61371	2.4805	3.36886	3.83682	5.54855	3.8295	6.90113	2.40828	2.4421	1.99884	4.41649	1.16506	0.19807	2.62557	4.29641	2.94338	2.89811	2.63509	2.76899	7.75407	1.07168	3.87846	6.83808	4.32185	2.78382	1.97113	1.66309	2.94462	2.52983	2.29558	0.88356	2.43259	2.60568	8.14808	7.95708	2.14398	1.22538	0.39017	2.76613	-0.27518	7.34366	1.81632	3.39337	0.62934	2.51419	3.71146	6.72195	6.328	0.37297
TP17	4.64869	2.21932	2.15665	0.63296	1.7003	4.34025	5.67941	2.26278	3.31415	0.94414	1.56031	2.62452	-0.14603	3.2568	1.97214	2.9827	0.39805	1.07229	0.77378	5.96399	2.05777	1.73494	4.26679	3.58199	2.11213	1.93322	0.04871	1.41232	3.71007	2.30852	1.62739	2.56035	2.65149	8.54731	8.36722	3.29666	1.11547	0.57349	3.14216	-0.12731	4.62751	2.53973	3.20396	-0.39545	3.46422	0.386	5.04842	1.96255	1.37481
HC1	2.87018	0.90278	0.84551	-0.08085	0.58255	2.02681	2.24525	1.01536	2.53375	0.35598	1.04413	1.4452	-0.38279	2.93954	0.94655	1.96991	-0.76124	-0.76978	-0.07276	4.07049	0.86166	0.47826	1.46501	6.61872	1.55098	1.69654	-0.17912	0.01778	1.51714	0.994	0.22796	1.50237	1.01994	5.39323	4.59874	1.13279	0.62822	0.07043	1.617	0.97529	1.825	1.33493	2.14636	0.73199	3.78231	-0.62553	2.17802	0.66246	-0.19863
HC2	2.85145	1.42746	1.14527	1.08874	1.56869	2.89367	5.57891	1.98263	2.75957	1.81635	1.72987	4.48761	-0.17973	3.45859	1.25699	3.62947	0.42817	-0.43833	-0.21629	6.33933	0.9488	1.33431	3.56991	6.15738	1.63193	1.92	0.07411	0.27718	2.48853	1.0072	0.09344	1.35142	1.68358	6.03461	7.15856	1.60556	1.53834	1.13132	2.28028	1.74534	3.68431	1.55728	2.36777	-0.57151	2.25831	-0.82437	2.75703	0.17756	0.06791
HC3	4.01409	1.03127	1.05903	1.97153	1.36257	1.90131	4.26909	1.57626	2.5527	0.42855	2.78029	1.45873	-0.26737	2.57162	1.62456	2.51021	0.5468	-0.10495	0.2281	4.85844	0.71264	0.47289	3.53104	7.95533	1.55919	1.86654	0.30592	0.37469	2.56008	0.94982	-0.05243	1.42534	1.30774	5.74479	5.29882	1.55174	0.67268	0.10136	1.74096	1.23988	3.73543	1.39575	2.26925	-0.06963	2.5773	0.52431	3.69687	0.99395	-0.11692
HC4	4.71096	2.10425	1.46469	1.50594	1.73584	1.84922	5.89862	1.41288	2.31792	0.04827	3.739	2.26777	-0.26602	2.97624	2.13467	2.99968	1.57978	0.78899	1.09374	5.97655	0.99607	0.98847	4.41077	7.88521	1.66771	1.69423	0.78015	0.92338	3.14077	1.18182	0.53324	1.54694	0.9978	8.85255	5.75851	1.81214	1.00012	0.41935	2.19317	1.15095	4.43359	1.60897	2.66661	-0.36738	2.94879	1.49318	6.20067	1.57672	-0.07536
HC5	3.53121	1.42575	0.82445	1.54762	1.8227	3.01229	3.63139	0.92878	3.75801	0.71845	2.91942	1.84773	-0.57211	2.12941	1.93753	3.23526	0.79288	-0.03858	0.2281	4.8961	1.06612	1.32947	4.76493	7.50484	2.05996	1.47211	-0.25542	0.41899	3.02524	1.00799	0.84569	1.11729	0.84869	5.85669	5.00552	1.68895	0.58012	0.34294	2.95954	1.63431	4.33523	1.79065	2.66177	-0.10561	3.23207	0.18081	3.66614	-0.8223	-0.04371
HC6	2.85256	1.2913	0.2933	0.99752	1.55401	3.24307	2.34286	1.3587	3.09483	0.70647	2.08383	1.64713	-0.71432	2.85471	1.95225	3.01164	0.14258	0.72113	0.1194	3.81679	1.00276	3.51896	2.89992	6.20522	1.56227	1.34461	-0.46403	0.49376	3.20911	0.64789	-0.10828	1.49298	0.34198	4.96101	2.88632	0.75714	0.32311	-0.04364	1.90626	2.24282	4.24125	1.18959	1.35135	0.35067	3.09366	-0.67751	4.26938	-0.1406	0.00859
HC7	2.64748	0.94686	1.21238	0.27557	1.17845	2.98249	4.11378	1.29752	2.56144	0.2016	1.25313	1.38859	0.01648	2.0883	1.21358	2.41025	-0.08439	-0.87831	0.11519	4.52415	0.65408	0.86891	2.81045	7.09124	1.45917	2.38834	-0.08556	0.10542	2.03995	1.18754	0.30012	1.7938	1.67179	5.94814	5.10087	1.52115	0.64339	0.09254	1.75008	1.28957	2.25045	1.60703	2.43722	-0.34729	2.46659	-0.19038	2.36685	0.18202	0.01575
HC8	2.34918	1.27229	1.395	-0.13787	1.96962	2.07884	6.47537	1.28557	2.60326	2.33756	3.32554	1.12514	-0.88387	1.99341	1.74855	3.02054	0.10159	-0.08069	-0.19897	7.20601	0.55823	1.52659	2.75086	6.64264	1.7368	1.3743	0.19902	0.03154	2.77453	0.80884	-0.29958	1.00273	0.76432	6.31929	5.68649	1.41117	3.33841	0.47105	1.52933	1.78798	4.70979	0.8826	1.95611	-0.81597	2.27799	0.04325	2.14315	-1.91638	1.18981
HC9	4.62121	1.24998	1.69609	2.38221	1.35812	1.42018	3.91255	1.27773	2.39122	0.55007	2.2554	1.56628	-0.32653	2.33787	1.77612	2.34426	0.96222	0.26589	0.42547	5.25971	1.11069	1.45049	4.04168	7.93356	1.42065	1.53387	-0.07532	0.60802	3.28723	1.07933	0.52435	1.38477	0.46039	6.16332	3.99933	1.93485	0.53432	0.10183	2.18335	2.29511	4.7956	1.54816	2.26452	-0.37466	2.0887	0.48267	4.29893	1.37031	-0.07145
HC10	3.74332	2.05629	1.24756	1.48253	1.56906	1.32839	4.72257	0.95758	2.71382	0.47713	2.86843	2.07607	-0.16398	3.00098	1.49547	3.16446	1.04047	-0.09818	0.27312	5.88281	0.77174	0.8422	3.11901	7.43094	1.98909	1.63132	0.2048	0.70296	3.06155	1.08995	0.23327	1.67301	1.06502	5.61829	5.47232	2.60708	0.71293	0.25982	1.55873	1.74966	3.92488	1.50443	2.27843	-0.36386	2.45485	0.47512	3.03293	-0.05455	0.16797
HC11	2.74594	1.1649	0.8957	0.72194	0.70304	0.99417	2.07691	0.71618	2.14451	0.33458	1.30113	1.22317	-0.91236	1.95398	0.88283	2.37923	-0.08563	-0.87727	-0.00922	4.70823	0.39025	0.78237	3.2774	7.36564	2.14084	1.27048	-0.49698	0.4453	2.92601	0.61819	-0.36958	1.72165	1.12979	5.98488	4.66891	1.465	0.31113	0.06077	1.749	2.03512	3.07946	1.22083	2.02095	-0.37158	2.78674	-0.4531	2.96149	-0.37702	0.03013
HC12	3.71441	1.13309	1.09949	0.907	1.50981	1.66331	3.25619	1.60094	2.49387	0.2392	1.98079	1.23903	-0.1073	2.75567	1.37662	2.96384	0.22687	-0.25169	0.3198	5.01914	0.78158	0.92905	2.89702	7.58985	1.52671	1.85377	-0.09901	0.38794	2.93956	1.27264	0.37352	1.74995	1.25691	5.42109	5.23066	1.51808	0.76103	0.16916	1.55361	1.56901	3.13399	1.79799	2.43819	-0.44252	3.58209	-0.1301	3.63904	0.45244	0.28749
HC13	3.03541	1.33872	1.4784	0.69501	0.88779	1.70649	2.935	1.61465	2.89929	0.16131	1.94891	1.56964	-0.30684	2.89187	1.00902	2.76686	-0.20306	-0.55022	0.29426	4.52859	1.52415	0.1822	3.15251	7.23606	2.27211	1.92415	-0.20892	0.42451	2.59349	1.31464	0.50624	2.16142	1.21938	5.7395	6.05089	1.95819	0.73801	0.22676	2.46986	1.50906	2.77918	1.70964	2.55304	-0.18103	2.99605	-0.62652	2.98497	0.2934	0.23926
HC14	3.03541	1.33872	1.4784	0.69501	0.88779	1.70649	2.935	1.61465	2.89929	0.16131	1.94891	1.56964	-0.30684	2.89187	1.00902	2.76686	-0.20306	-0.55022	0.29426	4.52859	1.52415	0.1822	3.15251	7.23606	2.27211	1.92415	-0.20892	0.42451	2.59349	1.31464	0.50624	2.16142	1.21938	5.7395	6.05089	1.95819	0.73801	0.22676	2.46986	1.50906	2.77918	1.70964	2.55304	-0.18103	2.99605	-0.62652	2.98497	0.2934	0.23926
HC15	4.71909	1.81442	1.58156	1.675	1.36106	2.36526	4.62964	1.30239	2.25446	0.58153	2.71805	1.90303	-0.3107	2.5061	1.71376	2.33129	1.35364	0.53769	0.01231	5.70084	1.33062	0.90816	3.92343	7.71173	2.25513	1.57748	0.18375	0.81453	2.32129	1.4732	0.37087	1.66565	1.2792	6.32006	5.749	1.60574	0.7588	0.26246	1.51454	1.7331	3.56903	1.49401	2.13876	-0.32236	3.02733	0.05423	6.13118	0.70306	-0.05743
HC16	3.43537	1.76069	2.72291	1.76476	1.77165	3.39549	5.40487	1.34556	2.50453	0.79416	2.26848	1.88117	-0.10373	3.24479	1.97679	2.94763	0.57354	-0.52996	0.54639	5.32424	0.8559	1.5	3.24119	7.90841	1.87349	1.7308	-0.04051	0.99368	2.67837	1.31074	-0.13365	1.86782	1.07865	6.48075	6.1697	1.5444	0.856	0.06077	2.4311	0.7416	3.7971	1.96862	3.55296	-0.42271	3.00091	0.5156	3.22161	1.40723	-0.03036
[truncated: 139 more columns]
